# Supplementary material for: Safety and efficacy outcomes after intranasal administration of neural stem cells in cerebral palsy: a randomized phase 1/2 controlled trial
Source: Stem Cell Res Ther. 2023 Feb 9;14:23. doi: 10.1186/s13287-022-03234-y (PMC9910250; doi:10.1186/s13287-022-03234-y)
Supplement: Supplementary file 1 — Additional file 1. Study inclusion and exclusion criteria. GMFCS: Gross Motor Function Classification System; AIDS: Acquired Immune Deficiency Syndrome; MRI: Magnetic Resonance Imaging. [file 13287_2022_3234_MOESM1_ESM.xlsx]

## Sheet: Sheet1
Inclusion Criteria:
Neonates with hypoxic-ischemic cerebral palsy (mainly including neonates with asphyxia and premature infants);
Clinical manifestations of spastic moderate to severe paralysis;
Moderate to severe cerebral palsy, GMFCS level II-V;
Age 3–18 years, either sex;
Regular rehabilitation training for more than 1 year;
No apparent improvements in clinical symptoms more than 3 months;
Provision of signed informed consent by one of the subject’s parents or legal guardians prior to commencement of this study.
Exclusion Criteria:
Systemic diseases that possibly influence treatment or patient compliance;
Potentially life-threatening diseases involving various organ systems;
Brain deformity;
Abnormal behaviors or mood disorders;
Allergies to blood products;
Current infectious disease;
History of craniocerebral operations prior to screening;
Penicillin hypersensitivity
Positive serological tests such as AIDS, hepatitis B virus, hepatitis C virus and syphilis (antigen or antibody);
Contraindications to MRI;
Unwillingness to return for follow-up visits;
Any patient who the investigators feel is unlikely to benefit from the study intervention (eliminated at the screening stage);
Allergy to anesthetic agents;
Coagulation disorders;
Tumors
