# Supplementary material for: Safety and efficacy outcomes after intranasal administration of neural stem cells in cerebral palsy: a randomized phase 1/2 controlled trial
Source: Stem Cell Res Ther. 2023 Feb 9;14:23. doi: 10.1186/s13287-022-03234-y (PMC9910250; doi:10.1186/s13287-022-03234-y)
Supplement: Supplementary file 4 — Additional file 4. Basic information of all the patients. P1-P15: Patients in the treatment group; P16-P25: Patients in the control group; CP: Cerebral palsy; GMFCS: Gross Motor Function Classification System; MACS: Manual Ability Classification System; M: Male; F: Female; SP(q): Spastic (quadriplegic); MT (s+d): Mixed-type (spastic + dyskinetic); MT(s+a): Mixed-type (spastic + ataxic); +: With Disorder; -: Without Disorder; HI: Hypoxic-ischemic; VLBW: Very Low Birth Weight (<1500g); LBW: Low Birth Weight (<2500 g); NW: Normal Weight; GTCS: Generalized Tonic-clonic Seizure; CPS: Complex Partial Seizures. [file 13287_2022_3234_MOESM4_ESM.xlsx]

## Sheet: Sheet1
Patient number	Age/Sex enrollment	CP Type	GMFCS	MACS	Cognitive/Speech Disorder	Birth	Abnormal reproductive history	Epilepsy	Handedness
P1	5.8/M	SP(q)	III	III	-/+	39W	HI/LBW		right
P2	6.3/M	SP(q)	IV	IV	-/+	38W+2d	HI		right
P3	5.7/F	MT(s+d)	IV	IV	-/+	39W	HI		left
P4	6.2/M	SP(q)	IV	IV	+/+	42W	HI	GTCS+CPS	right
P5	6.5/F	MT(s+d)	III	III	+/+	40W	HI		right
P6	10.7/M	MT(s+a)	IV	IV	+/+	42W+1d	HI		right
P7	11.3/F	MT(s+d)	II	II	+/-	41W+1d	HI		right
P8	5.4/M	SP(q)	III	III	+/+	39W+4d	HI		right
P9	4.9/M	MT(s+d)	IV	II	-/-	30W+1d	HI/Premature		left
P10	8.4/M	MT(s+d)	II	II	+/+	39W	HI		right
P11	6.9/M	MT(s+d)	II	II	+/+	38W+4d	HI		right
							LBW
P12	5.5/M	SP(q)	V	V	+/+	39W	HI		unknown
P13	3.6/M	SP(q)	III	II	-/-	40W+2d	HI		right
P14	7.1/F	SP(q)	V	V	+/+	42W	HI/LBW		unknown
P15	3.7/M	SP(q)	V	IV	+/+	39W	HI		right
P16	6.7/M	MT(s+d)	II	II	+/+	38W	HI		right
P17	3.1/F	SP(q)	IV	V	+/+	27W+3d	HI/VLBW		right
P18	7.1/F	MT(s+d)	III	III	+/+	27W	HI/LBW		right
P19	3.4/M	SP(q)	III	II	+/+	28W	HI/LBW		right
P20	4.0/F	MT(s+d)	IV	IV	+/+	40W+1d	HI		right
P21	6.9/M	SP(q)	II	II	+/-	38W+5d	HI		right
P22	8.3/M	SP(q)	II	II	+/-	35W	HI		right
P23	8.3/M	SP(q)	IV	II	+/-	35W	HI		right
P24	5.3/M	SP(q)	V	V	+/-	31W+2d	HI		right
P25	4.2/M	MT(s+d)	III	III	+/+	27W+3d	HI		right
P1-P15: Patients in the treatment group; P16-P25: Patients in the control group; CP: Cerebral palsy; GMFCS: Gross Motor Function Classification System; MACS: Manual Ability Classification System; CP was classified as a mixed type and was definitively diagnosed as spastic quadriplegia with other types of mixed patients; M: Male; F: female; SP(q), spastic (quadriplegic); MT (s+d), mixed-type (spast…
