# Supplementary material for: Safety and efficacy outcomes after intranasal administration of neural stem cells in cerebral palsy: a randomized phase 1/2 controlled trial
Source: Stem Cell Res Ther. 2023 Feb 9;14:23. doi: 10.1186/s13287-022-03234-y (PMC9910250; doi:10.1186/s13287-022-03234-y)
Supplement: Supplementary file 5 — Additional file 5. Comparison of routine biochemical blood parameters before and after stem cell therapy of patients in the treatment group. Data are summarized as the mean±SD (standard deviation). PT: Prothrombin Time; INR: International Normalized Ratio; PTA: Prothrombin Activity; APTT: Activated Partial Thromboplastin Time; TT: Thrombin Time; FIB: Fibrinogen; WBC: White Blood Cell; NEUT: Neutrophil Ratio; LYMPH: Lymphocyte Ratio; MONO: Monocyte; EO: Eosinophilic Granulocyte; BASO: Basophil; RBC: Red Blood Ccell; HB: Hemoglobin; HCT: Hematocrit; MCV: Mean Corpuscular Volume; MCH: Mean Corpuscular Hemoglobin; MCHC: Mean Corpuscular Hemoglobin Concentration; RDW-SD: Red Blood Cell Distribution Width; PLT: Platelets; ALT: Glutamic-pyruvic Transaminase; AST: Glutamic Oxalacetic Transaminase; Cre: Ereatinine; UA: Uric Acid; ALB: Albumin; ALP: Alkaline Phosphatase; γ-GT: γ-Glutamyl Transpeptidase; Na: Sodium; K: Potassium; C1q: Serum Complement C1q; NSE: Neuron Specific Enolase. [file 13287_2022_3234_MOESM5_ESM.xlsx]

## Sheet: Sheet1
	Before treatment	After treatment	Reference range
PT (s)	11.57±0.74	11.47±0.79	9.00–13.00
INR	1.02±0.07	1.01±0.07	/
PTA (%)	98.23±18.56	101.45±16.40	70.00–130.00
APTT (s)	30.92±4.77	29.61±4.48	19.00–31.00
TT (s)	17.48±0.60	17.24±0.77	14.00–20.00
FIB (g/L)	2.11±0.45	2.18±0.37	1.80–3.90
WBC (109/L)	6.67±1.30	7.13±2.27	3.50–9.50
NEUT (%)	47.11±7.84	44.78±14.09	31.00–40.00
LYMPH (%)	42.55±8.83	43.79±12.64	40.00–60.00
MONO (%)	6.28±2.01	8.15±5.59	3.00–10.00
EO (%)	3.27±3.23	3.53±4.36	0.40–8.00
BASO (%)	0.51±0.30	0.59±0.32	0.02–0.52
RBC (1012/L)	4.58±0.26	4.53±0.29	4.30–5.80
HB (g/L)	127.60±7.96	128.33±8.66	130.00–175.00
HCT (%)	37.53±1.98	37.69±2.29	40.00–50.00
MCV (fL)	82.03±2.93	82.48±3.01	82.00–100.00
MCH (pg)	27.93±1.60	28.09±1.42	27.00–34.00
MCHC (g/L)	340.27±9.76	340.40±7.72	316.00–354.00
RDW-SD (fL)	38.26±2.56	37.63±1.98	37.00–48.00
PLT (109/L)	281.67±57.78	281.47±65.86	125.00–350.00
ALT (U/L)	11.67±2.77	12.47±2.31	9.00–50.00
AST (U/L)	24.53±3.67	25.47±4.49	15.00–40.00
Cre (μmol/L)	28.53±5.80	29.60±5.21	53.00–97.00
UA (μmol/L)	291.60±92.53	292.60±74.08	208.00–428.00
ALB (g/L)	44.93±2.41	45.14±2.25	40.00–55.00
ALP (U/L)	194.67±50.40	193.87±53.14	45.00–125.00
γ-GT (U/L)	12.07±2.32	13.40±4.41	10.00–60.00
Na (mmol/L)	139.67±1.49	140.13±1.78	137.00–147.00
K (mmol/L)	4.21±0.28	4.49±0.39	3.50–5.30
C1q (mg/L)	166.85±18.56	174.29±20.21	150.00–233.00
NSE	18.59±4.06	18.19±3.65	0.00–25.00
Data are summarized as the mean±SD (standard deviation). PT: prothrombin time; INR: International Normalized Ratio; PTA: prothrombin activity; APTT: activated partial thromboplastin time; TT: thrombin time; FIB: Fibrinogen; WBC: white blood cell; NEUT: Neutrophil ratio; LYMPH: Lymphocyte ratio; MONO: monocyte; EO: eosinophilic granulocyte; BASO: basophil; RBC: red blood cell; HB: hemoglobin; HCT:…
